# Supplementary material for: duper is a null mutation of Cryptochrome 1 in Syrian hamsters
Source: Proc Natl Acad Sci U S A. 2022 Apr 26;119(18):e2123560119. doi: 10.1073/pnas.2123560119 (PMC9170138; doi:10.1073/pnas.2123560119)
Supplement: Supplementary File [file pnas.2123560119.sd01.xlsx]

## Sheet: Kallisto_DESeq2
gene.ID	gene.name	baseMean	log2FoldChange	lfcSE	stat	pvalue	padj	WT-CTX	WT-SCN	WT-Liver	Duper-CTX	Duper-SCN	Duper-Liver
Rps27	ribosomal protein S27	344.515	-2.66232	0.231301	-11.5102	1.17212e-30	1.69618e-26	137.459	317.373	190.053	20.0436	57.1928	25.1735
Cry1	cryptochrome circadian regulator 1	399.326	-1.62771	0.218567	-7.44718	9.53579e-14	6.89962e-10	33.2676	22.8871	16.7565	8.55873	8.13503	5.44005
LOC121141518	coiled-coil domain-containing protein 124	60.444	-2.90087	0.509508	-5.69347	1.24479e-08	4.50336e-05	19.9453	22.552	5.42831	1.21024	5.52013	0.618956
LOC121141276	hemoglobin subunit alpha	3523.94	-1.1923	0.20941	-5.69363	1.24365e-08	4.50336e-05	481.774	1735.08	996.986	239.589	520.64	501.411
LOC101833678	hemoglobin subunit beta	340.045	-1.60368	0.291377	-5.50381	3.71671e-08	9.27004e-05	37.227	140.176	99.3161	10.7775	32.4086	43.1844
LOC121141272	hemoglobin subunit alpha-like	511.793	-1.16497	0.227221	-5.12704	2.94328e-07	0.000425923	66.5856	308.707	224.069	41.5155	140.046	70.3571
Mettl6	methyltransferase like 6	170.183	-1.41612	0.28231	-5.0162	5.27031e-07	0.000693334	21.1383	18.7009	8.06555	6.47327	6.69185	3.29728
LOC121144049	hemoglobin subunit beta LOC121144049	8231.9	-0.856736	0.191536	-4.47298	7.71371e-06	0.0066634	837.346	3445.56	1951.16	531.58	1368.27	1171.05
Nat2	N-acetyltransferase 2 (arylamine N-acetyltransferase)	511.713	-1.23922	0.280515	-4.41765	9.97801e-06	0.00721028	3.85774	4.12615	65.1129	1.14361	1.59339	28.6129
Cryl1	crystallin lambda 1	497.741	-1.15822	0.263395	-4.39728	1.09617e-05	0.00721028	9.04362	22.0067	77.2922	6.3002	10.4612	22.7533
Slc26a7	solute carrier family 26 member 7	189.555	-1.39681	0.318939	-4.37956	1.1892e-05	0.00748216	5.18362	7.80348	3.02356	3.07484	3.20617	0.64619
LOC121141373	glyceraldehyde-3-phosphate dehydrogenase	13344.9	-0.737892	0.170081	-4.33847	1.4348e-05	0.00865122	2203.27	1790.98	715.608	1393.51	1301.79	301.844
Alas2	5'-aminolevulinate synthase 2	214.627	-1.19518	0.290993	-4.10725	4.00404e-05	0.0175583	6.47553	17.4208	14.9449	2.83447	5.50126	7.52203
LOC110340527	uncharacterized	199.619	-0.980407	0.244873	-4.00373	6.23517e-05	0.0257798	11.8279	7.23244	7.8277	5.98214	3.53246	3.71447
LOC106022335	sulfotransferase 2A1	538.632	-1.61649	0.410775	-3.93521	8.31231e-05	0.0327255	1.57762	2.81829	310.896	2.04176	0.659914	78.2491
Ccn2	cellular communication network factor 2	384.036	-1.01051	0.25689	-3.93363	8.36737e-05	0.0327255	31.8673	35.3432	7.55708	24.633	14.5953	2.63454
LOC101823249	H-2 class I histocompatibility antigen, L-D alpha chain	14872.2	0.819835	0.149141	5.49705	3.86193e-08	9.27004e-05	47.3335	102.845	1066.33	85.8045	159.317	1870.41
LOC121136719	uncharacterized	485.336	0.999933	0.184288	5.42593	5.76535e-08	9.27004e-05	15.9402	18.754	0.941868	34.46	36.602	1.60011
LOC106021992	2'-5'-oligoadenylate synthase 1A	492.08	1.1082	0.203779	5.43825	5.38064e-08	9.27004e-05	9.2123	14.5375	27.2291	17.234	35.0764	51.6629
Irf7	interferon regulatory factor 7	334.542	1.25531	0.231216	5.42918	5.66122e-08	9.27004e-05	3.03914	5.62294	14.7112	7.0303	14.5089	29.8634
Siglec1	sialic acid binding Ig like lectin 1	449.066	1.07242	0.226054	4.74409	2.09443e-06	0.00252571	1.17405	1.92449	6.02873	3.32037	3.96705	9.82166
LOC121136869	scavenger receptor cysteine-rich type 1 protein M130-like	746.831	1.37166	0.293544	4.67275	2.97189e-06	0.00330818	1.67253	1.15256	43.053	2.32677	5.03717	89.3588
LOC121134231	40S ribosomal protein S27	1020.94	0.921007	0.198989	4.62844	3.68434e-06	0.00380829	380.787	390.212	441.414	544.649	897.484	795.619
LOC121136191	STAM-binding protein-like	171.165	1.24053	0.269051	4.61077	4.01176e-06	0.00387028	5.3205	6.45218	1.56142	13.0909	18.3671	2.66279
LOC101828115	glutathione S-transferase Mu 6	732.427	1.27128	0.285195	4.4576	8.28839e-06	0.0066634	1.64193	2.51127	36.0199	6.14812	7.69327	52.3699
LOC121139991	uncharacterized	1548.65	1.33298	0.298574	4.46448	8.02616e-06	0.0066634	14.3525	7.9205	2.75511	18.4392	23.6386	10.0798
LOC101844121	interferon-induced GTP-binding protein Mx1	211.171	1.13767	0.257274	4.42201	9.77868e-06	0.00721028	2.1441	7.72241	5.66551	5.93751	16.7098	10.0454
Isg15	ISG15 ubiquitin like modifier	58.5745	2.07077	0.470324	4.40286	1.06834e-05	0.00721028	2.09156	2.90834	6.05048	8.1438	17.5247	17.6732
Uba7	ubiquitin like modifier activating enzyme 7	337.397	1.00535	0.232713	4.32013	1.55937e-05	0.00867907	4.32631	4.67052	6.51625	7.12905	8.85773	14.0749
LOC110339366	uncharacterized	845.231	1.57067	0.362868	4.3285	1.50127e-05	0.00867907	247.493	112.25	58.1785	295.126	434.868	280.377
LOC101829188	2'-5'-oligoadenylate synthase-like protein 2	248.199	1.10513	0.256865	4.30239	1.68967e-05	0.009056	1.4991	4.31923	3.78926	3.99465	10.41	5.83005
LOC121134809	serum amyloid A-5 protein	7923.78	1.16153	0.276521	4.20051	2.66318e-05	0.0129238	7.27966	3.21071	2171.66	16.8338	12.8464	3458.11
LOC121133964	2'-5'-oligoadenylate synthase 1A-like	99.8458	1.49434	0.354669	4.21335	2.51616e-05	0.0129238	1.55132	2.52704	3.71121	3.36358	7.48142	9.97826
Aldh1a3	aldehyde dehydrogenase 1 family member A3	405.003	1.51771	0.361433	4.19914	2.67925e-05	0.0129238	1.67457	0.730591	12.1299	3.85273	4.74788	19.1102
Gapdh	glyceraldehyde-3-phosphate dehydrogenase	16633.7	0.673803	0.162112	4.15641	3.2329e-05	0.0150914	1464.03	1365.64	549.068	2172.99	1899.18	970.793
LOC121134329	H-2 class I histocompatibility antigen, Q10 alpha chain-like	335.967	1.13448	0.274479	4.1332	3.57742e-05	0.0161778	7.48651	7.42889	16.5534	10.7468	15.8991	43.2124
LOC101831377	H-2 class I histocompatibility antigen, Q10 alpha chain	7955.6	0.670719	0.165366	4.05597	4.99273e-05	0.0212499	35.0565	78.1866	592.327	59.7485	101.896	962.686
LOC121138547	AMSH-like protease	178.955	1.02568	0.262588	3.90606	9.38149e-05	0.0357262	17.054	23.9742	2.4285	44.4796	43.1615	4.00143
Nlrc5	NLR family CARD domain containing 5	349.408	0.92678	0.239415	3.87102	0.000108383	0.0402156	0.530193	1.08162	4.37445	1.11297	2.11305	6.93928
